# Supplementary material for: Impact of Different Surfactants on Oral Bioavailability of Paclitaxel/HPMC-AS Amorphous Solid Dispersion
Source: Pharmaceutics. 2025 Nov 18;17(11):1487. doi: 10.3390/pharmaceutics17111487 (PMC12655036; doi:10.3390/pharmaceutics17111487)
Supplement: Supplementary file 1 [file pharmaceutics-17-01487-s001.zip]

Archive with 1 entries (1 files):
- pharmaceutics-3859485-supplementary.pdf
